# Supplementary material for: Newborn genetic screening of congenital adrenal hyperplasia using long-read sequencing
Source: Orphanet J Rare Dis. 2025 Nov 21;20:599. doi: 10.1186/s13023-025-04116-1 (PMC12639871; doi:10.1186/s13023-025-04116-1)
Supplement: Supplementary file 2 — Supplementary Material 2 [file 13023_2025_4116_MOESM2_ESM.xlsx]

## Sheet: Sheet1
Table S1 The pathogenicity of variants was assessed according to ACMG guidelines.
Gene	Causative variants	Pathogenicity	Evidence Level	dbsnp	ClinVar_Name	HGMD
CYP21A2	c.518T>A(SV)	P	PM3_VeryStrong+PS3+PM2_Supporting+PP1	rs6475	NM_000500.9(CYP21A2):c.518T>A (p.Ile173Asn)	CM880020
	c.844G>T(NC)	P	PM3_VeryStrong+PS3+PS1	rs6471	NM_000500.9(CYP21A2):c.844G>T (p.Val282Leu)	CM880022
	c.923dup(SW)	P	PVS1+PM3_Strong+PM2_Supporting	rs267606756	NM_000500.9(CYP21A2):c.923dup (p.Leu308fs)	CI920933
	c.955C>T(SW)	P	PVS1+PS3	rs7755898	NM_000500.7(CYP21A2):c.955C>T (p.Gln319Ter)	CM880023
	c.1069C>T(SW)	P	PM3_VeryStrong+PS3+PM2_Supporting	rs7769409	NM_000500.9(CYP21A2):c.1069C>T (p.Arg357Trp)	CM900080
	c.293-13C>G(SW)	P	PM3_VeryStrong+PP1_Strong+PS3+PM2_Supporting	rs6467	NM_000500.9(CYP21A2):c.293-13C>G	CS880069
	c.740del(SW)	P	PVS1+PM3_Supporting+PM2_Supporting	rs750499484	NM_000500.9(CYP21A2):c.740del (p.Glu247fs)	CD021411
	c.92C>T	P	PM3_VeryStrong+PS3+PM2_Supporting	rs9378251	NM_000500.9(CYP21A2):c.92C>T (p.Pro31Leu)	CM920227
StAR	c.179-14G>A	VUS	PP3+PM1_Supporting	rs117578796	NM_000349.3(STAR):c.179-14G>A	.
