# Supplementary material for: Newborn genetic screening of congenital adrenal hyperplasia using long-read sequencing
Source: Orphanet J Rare Dis. 2025 Nov 21;20:599. doi: 10.1186/s13023-025-04116-1 (PMC12639871; doi:10.1186/s13023-025-04116-1)
Supplement: Supplementary file 3 — Supplementary Material 3 [file 13023_2025_4116_MOESM3_ESM.xlsx]

## Sheet: results
The positive group consisted of 12 children who had received a confirmed diagnosis.
Cases	Gender	Birth weight(g)	Gestational weeks	Initial screening value	Secondary screening value	Serum biochemistry	NGS/MLPA/Sanger	Follow-up	Last health checkup	Appraisal of growth	Externalia	Long-Read Sequencing	Genotype	Location of variation	Gene subregion	Transcript	gene frequency	pathogenicity
1				133	127	K+: 5.52 mmol/L	c.518T>A(F)	Yes	30M	normal	normal	CYP21A2	c.518T>A(SV)thet	chr6:320 39426	E4	NM_00 0500	0.0004811	P
						Na+: 133.5 mmol/L	c.844G>T(M)						c.844G>T(NC)het 合	chr6:320 40110	E7	NM_00 0500	0.005284	P
	Female	3290	38W5D			Cortisol: 7.26 ug/dL	c.923_924insT(M)						c.923dup(SW)het	chr6:320 40182	E7	NM_00 0500	NA	P
						TEST: 119.2 ng/dL	c.955C>T(M)						c.955C>T(SW)het 合	chr6:320 40421	E8	NM_00 0500	0.0001044	P
						ACTH: 234.812 pg/mL	c.1069C>T(M)						c.1069C>T(SW)het 合	chr6:320 40535	E8	NM_00 0500	1.2e-05	P
2				52.8	51.2	K+：5.23mmol/L	c.293-13A/C>G（F)	Yes	24M	normal	normal	CYP21A2	c.293-13C>G(SW)het	chr6:320 39081	Ivs2	NM_00 0500	0.002261	P
						Na+: 137.1mmol/L							c.518T>A(SV)thet	chr6:320 39426	E4	NM_00 0500	0.0004811	P
	Male	3100	37W1D			Cortisol: 3.42ug/dL							c.10712G>A het	chr6:32045215	TNXB:E3 2	NM_019105	0.0000955 395	VUS
						TEST:123.5ng/dL	c.518T>A，p.(ILe173Asn)（M)					STAR	c.179-14G>A het	chr8:38148341	Ivs2	NM_00 0349	0.0005699	VUS
						ACTH:34.811pg/mL
3				706	398	K+：7.21mmol/L	c.293-13A/C>G（F)	death	None	None	None	CYP21A2	c.293-13C>G(SW)thet	chr6:320 39081	Ivs2	NM_00 0500	0.002261	P
						Na+: 116.7mmol/L							c.740del(SW)het	chr6:320 40005	E7	NM_00 0500	0.0000040 25	LP
	Male	3300	39W6D			Cortisol:20.22ug/dL
						TEST:249.60ng/dL	c.740delA，p.(Glu247Glyfs*11)（M)						c.*1316C>Thet	chr6:32042450	downstream	NM_000500	0.002918	VUS
						ACTH:202.067pg/mL
4				64.5	107	K+：5.37mmol/L	c.293-13A/C>G（M)	Yes	18M	normal	normal	CYP21A2	c.293-13C>G(SW)thet	chr6:320 39081	Ivs2	NM_00 0500	0.002261	P
						Na+: 136.2mmol/L
	Male	3070	40W3D			Cortisol:5.75ug/dL
						TEST:130.9ng/dL	c.518T>A，p.(ILe173Asn)（F)						c.518T>A(SV)het	chr6:320 39426	E4	NM_00 0500	0.0004811	P
						ACTH:94.001pg/mL
5	Male	3330	40W	44.9	91	K+：4.67mmol/L	Unreceived detection	Yes	3M	normal	normal	CYP21A2	c.293-13C>G(SW) het	chr6:320 39081	Ivs2	NM_00 0500	0.002261	P
						Na+: 133.2.2mmol/L							c.518T>A(SV)thet	chr6:320 39426	E4	NM_00 0500	0.0004811	P
						Cortisol:6.76ug/dL							c.*1215C>Thet	chr6:320 42349	TNXB:E4 1	NM_01 9105	0.03172	VUS
						TEST:7.91ng/dL							c.*1316C>Thet	chr6:320 42450	downstre am	NM_00 0500	0.002918	VUS
						Prog:5.52ng/mL							c.*1351G>Chet	chr6:320 42485	TNXB:E4 0	NM_01 9105	0.0000199 5	VUS
						ACTH:80.163pg/mL
6				604	73.1	K+：6.62mmol/L	Unreceived detection	No	None	None	None	CYP21A2	c.293-13C>G(SW)hom	chr6:32039081	Ivs2	NM_000500	0.002261	P
						Na+: 126.1.2mmol/L
	Male	3100	38W			Cortisol:3.75ug/dL
						TEST:103.4ng/dL
						Prog:8.76ng/mL
						ACTH:85.827pg/mL
7				102	38.5	K+：6.4mmol/L	c.293-13C＞G（M)		3Y	normal	normal	CYP21A2	c.293-13C>G(SW)het	chr6:32039081	Ivs2	NM_000500	0.002261	P
						Na+：136mmol/L
						Cortisol：13.7ug/dl
	Male	3200	39W3D			Prog：2.1ng/ml	c.518T＞A（F)	Yes					c.518T>A(SV)thet	chr6:32039426	E4	NM_000500	0.0004811	p
						TEST：0.77ng/dl
						ACTH：212.5pg/mL
8		2800	unknow	612	356	K+：6.47mmol/L	Intron2 c.293-13C＞G（F,M）	Yes	5Y	normal	normal	CYP21A2	c.293-13C>G(SW) hom	chr6:320 39081	Ivs2	NM_000500	0.002261	P
						Na+：132.4mmol/L
						Cortisol：66.4ug/dL
	Male					Prog：＞40ng/mL
						TEST：7.28ng/dL
						ACTH：190.7/pg/dL
9				159	194	K+：6mmol/L	c.518T＞A（F,M）	No	None	None	None	CYP21A2	c.518T>A(SV)hom	chr6:320 39426	E4	NM_00 0500	0.0004811	P
						Na+: 137.7mmol/L
						Cortisol:44.6ug/dL
	Male	3600	38W1D			Prog：23.92ng/mL
						TEST：1.2ng/dL
						ACTH:133pg/mL
10	Female	3700	41W1D	29.8	114	Unreceived detection	c.92C>T（F,M）	Yes	18M	normal	normal	CYP21A2	c.92C>Thom	chr6:320 38514	E1	NM_00 0500	0.0000915 9	P
11	Female	3600	39W3D	527	390	K+：6.3mmol/L	The parents' alleles all exhibit a deletion in Exon 1-7 of the CYP21A2 gene, while no pathogenic variants were identified through next generation sequencing.	Yes	6Y	normal	normal	CYP21A2	TNXA/TNXB_CH1(SW)het	NA	E1,E3,E4,E6,E7,E8,TNXB:E43,TNXB:E41,TNXB:E40,TNXB:E35	NM_000500	NA	P
						Na：130mmol/L
						Cortisol：23.6ug/dL
						Prog：27.07ng/mL							CYP21A1P/CYP21A2_CH-8(SW)thet	NA	E3,E4,E6,E7,E8	NM_00 0500	NA	P
						TEST：6.1ng/dL
						ACTH：316pg/mL
12				20.1	1030	K+：5.4mmol/L	Unreceived detection	Yes	5Y	normal	normal	CYP21A2	CYP21A1P/CYP21A2_CH-1(SW)thet	NA	E1,E3	NM_000500	NA	P
						Na+：130.3mmol/L
						Cortisol：26.3ug/dL
	Female	2800	38W2D			Prog：10.51ng/mL							c.518T>A(SV)het	chr6:32039426	E4	NM_000500	0.0004811	P
						TEST:3.17ng/dL
						ACTH:66.1pg/mL
The group of false positives comprised 18 samples（The VUS is not displayed in the this group.）
Cases	Gender	Birth weight(g)	Gestational weeks	17-a-OHP of initial screening value (mmol/L)	Secondary screening value	Serum biochemistry	NGS/MLPA/Sanger	Follow-up	Last health checkup	Appraisal of growth	Externalia	Long-Read Sequencing	Genotype	Location of variation	Gene subregion	Transcript	gene frequency	pathogenicity
13	Male	1450	28W3	94.9	——	——	——	death	None	None	None
14	Female	3000	37W5	24	——	——	——	Yes	12M	normal	normal	——
15	Female	3010	37W1	23.2	——	——	——	Yes	12M	normal	normal	——
16	Female	3430	38W1	19.8	——	——	——	Yes	18M	normal	normal	——
17	Male	3230	38W4	18.4	——	——	——	Yes	6M	over weight	normal	——
18	Female	3800	39	17.5	——	——	——	Yes	8M	over weight	normal	——
19	Female	3400	37W6	16.9	——	——	——	Yes	12M	over weight	normal	——
20	Male	3100	37W3	16.6	——	——	——	Yes	6M	normal	normal	——
21	Male	2850	37W2	15.7	——	——	——	Yes	12M	normal	normal	——
22	Male	3730	38W5	56.9	——	——	——	Yes	18M	normal	normal	——
23	Male	3170	38W2	26.3	——	——	——	No	None	None	None	——
24	Male	3800	38	19.4	——	——	——	Yes	24M	normal	normal	——
25	Male	3860	38W4	19	——	——	——	Yes	18M	normal	normal	——
26	Female	3120	39	16.5	——	——	——	Yes	3M	normal	normal	——
27	Female	3280	37W4	14	——	——	——	Yes	3M	normal	normal	——
28	Male	3150	37W2	17.2	——	——	——	Yes	3M	normal	normal	——
29	Male	3140	37	14.4	——	——	——	Yes	3M	normal	normal	——
30	Male	3570	39W1	14.6	——	——	——	Yes	2M	over weight	normal	CYP21A2	c.955C>T(SW)	chr6:320 40421	E8	NM_00 0500	0.0001044	P
The group of negative comprised 43 samples（The VUS is not displayed in the this group.）
Cases	Gender	Birth weight(g)	Gestational weeks	17-a-OHP of initial screening value (mmol/L)	Secondary screening value	Serum biochemistry	NGS/MLPA/Sanger	Follow-up	Last health checkup	Appraisal of growth	Externalia	Long-Read Sequencing	Genotype	Location of variation	Gene subregion	Transcript	gene frequency	pathogenicity
31	Female	3600	39W3D	0.03	——	——	——	Yes	8M	normal	normal
32	Female	2400	36W	0.09	——	——	——	No	None	None	None
33	Male	3200	40W	0.1	——	——	——	Yes	12M	normal	normal
34	Female	3320	40W3D	0.1	——	——	——	Yes	12M	normal	normal
35	Female	2650	38W1D	0.1	——	——	——	Yes	12M	normal	normal
36	Female	2920	39W1D	0.1	——	——	——	Yes	12M	normal	normal
37	Female	3450	41W1D	0.1	——	——	——	Yes	8M	over weight	normal
38	Male	3120	38W2D	0.1	——	——	——	Yes	18M	normal	normal
39	Female	3380	39W6D	0.1	——	——	——	Yes	3Y	normal	normal
40	Male	3950	40W2D	0.1	——	——	——	Yes	30M	normal	normal
41	Male	3500	39W3D	0.1	——	——	——	Yes	3Y	normal	normal	CYP21A2	c.844G>T(NC)	chr6:320 40110	E7	NM_00 0500	0.005284	P
					——	——	——						c.923dup(SW)	chr6:320 40182	E7	NM_00 0500	NA	P
					——	——	——						c.955C>T(SW)	chr6:320 40421	E8	NM_00 0500	0.0001044	P
42	Female	3300	39W3D	0.1	——	——	——	Yes	3Y	normal	normal
43	Female	3500	40W4D	0.1	——	——	——	No	None	None	None
44	Male	2880	39W1D	0.1	——	——	——	Yes	3Y	normal	normal
45	Male	3300	38W5D	0.1	——	——	——	Yes	3Y	over weight	normal
46	Female	3600	38W3D	0.1	——	——	——	Yes	3Y	normal	normal
47	Male	3540	39W1D	0.15	——	——	——	Yes	12M	normal	normal
48	Female	2960	40W1D	0.17	——	——	——	Yes	12M	normal	normal
49	Female	4750	39W3D	0.19	——	——	——	Yes	18M	normal	normal
50	Female	3750	38W5D	0.67	——	——	——	Yes	12M	over weight	normal
51	Male	3550	40W2D	0.63	——	——	——	Yes	14M	over weight	normal
52	Male	3500	40W2D	0.28	——	——	——	Yes	12M	lost weight	normal
53	Male	3990	41W1D	0.71	——	——	——	Yes	8M	normal	normal
54	Female	3760	39W5D	0.4	——	——	——	Yes	12M	normal	normal
55	Female	3750	39W3D	0.41	——	——	——	Yes	12M	normal	normal
56	Female	3510	39W2D	0.72	——	——	——	Yes	3M	normal	normal
57	Female	2520	41W	0.88	——	——	——	Yes	12M	normal	normal
58	Female	3560	39W2D	0.12	——	——	——	Yes	1M	normal	normal
59	Male	3270	38W4D	0.74	——	——	——	Yes	12M	normal	normal	CYP21A2	c.844G>T(NC)	chr6:320 40110	E7	NM_00 0500	0.005284	P
													c.923dup(SW)	chr6:320 40182	E7	NM_00 0500	NA	P
													c.955C>T(SW)	chr6:320 40421	E8	NM_00 0500	0.0001044	P
													c.*2588_*2707del	chr6:320 43718	TNXB:E3 5	NM_01 9105	NA	P
60	Male	3650	39W	0.89	——	——	——	Yes	12M	normal	normal	CYP21A2	c.*2588_*2707del	chr6:320 43718	TNXB:E3 5	NM_01 9105	NA	P
61	Female	3470	40W6D	0.77	——	——	——	Yes	12M	normal	normal
62	Male	3300	40W3D	0.95	——	——	——	Yes	12M	normal	normal
63	Male	3700	40W	0.57	——	——	——	Yes	12M	normal	normal
64	Male	3400	39W2D	0.76	——	——	——	Yes	12M	normal	normal
65	Female	3100	40W1D	0.76	——	——	——	Yes	8M	normal	normal
66	Male	3230	39W1D	0.26	——	——	——	Yes	8M	normal	normal
67	Male	3300	39W	0.76	——	——	——	Yes	8M	normal	normal
68	Female	3040	41W1D	0.78	——	——	——	Yes	8M	normal	normal
69	Female	3650	41W	0.78	——	——	——	Yes	8M	normal	normal
70	Male	3150	40W	0.77	——	——	——	Yes	8M	normal	normal
71	Male	3060	40W2D	0.94	——	——	——	Yes	8M	normal	normal
72	Male	2900	39W6D	0.59	——	——	——	Yes	8M	normal	normal
73	Female	3300	41W1D	0.69	——	——	——	Yes	8M	normal	normal
Note:
Y: year. M: Month. W:Week. D: Day
f: father. m: mother
P: Pathogenic. LP: Likely pathogenic. VUS: Uncertain significance.
het: heterozygotes. hom: homozygosis.
NA: No abnormalities of physical development during the treatment.
t: Trans-mutation with others
MLPA: multiplex ligation-dependent probe amplification
The reference range of 17α-OHP is 0-30nmol/L(2017-2018)
The reference range of 17α-OHP is 0-12nmol/L(2019-2023)
The reference range of K+ is 4.2-5.9mmol/L
The reference range of Na is 135-150mmol/L
The reference range of cortisol is 6.7-22.6ug/dL(AM)and <10ug/dL(PM)
The reference range of test is139-740ng/dL
The reference range of prog is <0.05-0.149ng/mL
The reference range of ACTH is 7.2-63.4pg/mL(AM)
